# Supplementary material for: Selective infarct zone imaging with intravenous acoustically activated droplets
Source: PLoS One. 2018 Dec 14;13(12):e0207486. doi: 10.1371/journal.pone.0207486 (PMC6294612; doi:10.1371/journal.pone.0207486)
Supplement: S1 File — (XLSX) [file pone.0207486.s001.xlsx]

## Sheet: TTC and MB
Rat#	Original Rat#	TTC #	MB (mm2)	TTC (mm2)
1	Rat 17	Rat 17 (basal)	8.643	7.587
2	Rat 18	Rat 18B (mid)	9.374	11.618
3	Rat 19	Rat 19B (basal)	7.124	7.995
4	Rat 23	Rat 23B (basal)	10.051	11.687
5	Rat 24	Rat 24B (mid)	0	4.314
6	Rat 26	Rat 26A (mid)	8.424	8.961
7	Rat 27	Rat 27A (basal)	3.305	6.763
8	Rat 28B	Rat 28B	6.04	6.348
9	Rat 29	Rat 29	0	0
10	Rat 30	Rat 30A (basal)	0	6.263
11	Rat 31	Rat 31A (basal)	5.2675	4.101
12	Rat 36	Rat 36A	-	7.945
13	Rat 33	Rat 33B	6.087	8.958
14	Rat 34	Rat 34B	7.538	10.666
		Mean	5.52719	7.37186
		SD	3.47726	3.05132

## Sheet: TTC and DL
Rat #	Original Rat#	TTC #	Droplet (mm2)	TTC (mm2)
1	Rat 17	Rat 17 (basal)	7.196	7.587
2	Rat 18	Rat 18B (mid)	9.446	11.618
3	Rat 19	Rat 19B (basal)	7.893	7.995
4	Rat 23	Rat 23B (basal)	10.543	11.687
5	Rat 24	Rat 24B (mid)	3.666	4.314
6	Rat 26	Rat 26A (mid)	8.534	8.961
7	Rat 27	Rat 27A (basal)	6.292	6.763
8	Rat 28B	Rat 28B	6.535	6.348
9	Rat 29	Rat 29	0	0
10	Rat 30	Rat 30A (basal)	5.9	6.263
11	Rat 31	Rat 31A (basal)	4.8	4.101
12	Rat 36	Rat 36A	8.009	7.945
13	Rat 33	Rat 33B	6.097	8.958
14	Rat 34	Rat 34B	7.835	10.666
			Mean	7.37186
			SD	3.05132
