# Supplementary material for: Selective infarct zone imaging with intravenous acoustically activated droplets
Source: PLoS One. 2018 Dec 14;13(12):e0207486. doi: 10.1371/journal.pone.0207486 (PMC6294612; doi:10.1371/journal.pone.0207486)
Supplement: S2 File — (XLSX) [file pone.0207486.s002.xlsx]

## Sheet: Master
	Pig #	MRI date	TTC	Droplets MCE
	Run - in #1	2017-11-10	1.665	2.893
	Run - in #2B	2017-12-01	0	0
	Run - in #3	2018-01-12	0.669	1.862
	Run - in #4	2018-02-02	1.048	1.95
	Run - in #5	2018-03-16	2.76	2.752
	Run - in #6	2018-05-24	1.908	2.682
